# Supplementary material for: Mechanisms of Cell Uptake and Transport of Xanthophylls in the Caco-2 Cell Model
Source: Nutrients. 2026 Apr 28;18(9):1389. doi: 10.3390/nu18091389 (PMC13164628; doi:10.3390/nu18091389)
Supplement: Supplementary file 1 [file nutrients-18-01389-s001.zip]

Archive with 1 entries (1 files):
- nutrients-4226727-supplementary.pdf
